# Supplementary material for: Determination of Metal Content by Inductively Coupled Plasma-Mass Spectrometry in Polish Red and White Wine Samples in Relation to Their Type, Origin, Grape Variety and Health Risk Assessment
Source: Foods. 2023 Aug 25;12(17):3205. doi: 10.3390/foods12173205 (PMC10486598; doi:10.3390/foods12173205)
Supplement: Supplementary file 1 [file foods-12-03205-s001.zip]

Archive with 1 entries (1 files):
- foods-2566402-supplementary.pdf
